# Supplementary material for: Proteomic Analysis in Valvular Cardiomyopathy: Aortic Regurgitation vs. Aortic Stenosis
Source: Cells. 2023 Mar 11;12(6):878. doi: 10.3390/cells12060878 (PMC10047037; doi:10.3390/cells12060878)
Supplement: Supplementary file 1 [file cells-12-00878-s001.zip]

Archive with 1 entries (1 files):
- cells-2225933-supplementary.pdf
